# Supplementary material for: The Applicability of Chromatographic Retention Modeling on Chiral Stationary Phases in Reverse-Phase Mode: A Case Study for Ezetimibe and Its Impurities
Source: Int J Mol Sci. 2023 Nov 8;24(22):16097. doi: 10.3390/ijms242216097 (PMC10671152; doi:10.3390/ijms242216097)
Supplement: Supplementary file 1 [file ijms-24-16097-s001.zip]

Archive with 1 entries (1 files):
- ijms-2641814-supplementary.docx
